# Supplementary material for: Collagenase Clostridium Histolyticum Versus Percutaneous Needle Fasciotomy for Dupuytren’s Disease: A Systematic Review and Meta-Analysis
Source: Life (Basel). 2025 Feb 8;15(2):259. doi: 10.3390/life15020259 (PMC11856867; doi:10.3390/life15020259)
Supplement: Supplementary file 1 [file life-15-00259-s001.zip]

Archive with 1 entries (1 files):
- life-3439112-supplementary.pdf
